# Supplementary material for: Baseline Assessment of Handwashing Behavior, Hand Hygiene Conditions, and Wellbeing in Primary Schools in Nigeria
Source: Int J Public Health. 2025 Sep 25;70:1608656. doi: 10.3389/ijph.2025.1608656 (PMC12507709; doi:10.3389/ijph.2025.1608656)
Supplement: Supplementary file 1 [file DataSheet1.zip]

Archive with 14 entries (14 files):
- Supplementary Figure 1_revised.docx
- Supplementary Table 1_revised.docx
- Supplementary Table 2_revised.docx
- Supplementary Table 3_revised.docx
- Supplementary Table 4_revised.docx
- Supplementary Table 5_revised.docx
- Supplementary Table 6_revised.docx
- Supplementary Table 7_revised.docx
- Supplementary Table 8_revised.docx
- Supplementary Table 9_revised.docx
- Supplementary Table 10_revised.docx
- Supplementary Table 11_revised.docx
- Supplementary Table 12.docx
- Supplementary Table 13.docx
